# Supplementary material for: Neuregulin-1 controls an endogenous repair mechanism after spinal cord injury
Source: Brain. 2016 Mar 17;139(5):1394–416. doi: 10.1093/brain/aww039 (PMC5477508; doi:10.1093/brain/aww039)
Supplement: Supplementary Fig. 5 [file suppl_data.zip]

Archive with 11 entries (11 files):
- brain-2015-01943-File019.jpg
- brain-2015-01943-File008.pdf
- brain-2015-01943-File009.pdf
- brain-2015-01943-File010.pdf
- brain-2015-01943-File011.pdf
- brain-2015-01943-File012.pdf
- brain-2015-01943-File013.pdf
- brain-2015-01943-File014.pdf
- brain-2015-01943-File015.pdf
- brain-2015-01943-File016.pdf
- brain-2015-01943-File017.pdf
